# Supplementary material for: Molecular Detection of Tick-Borne Bacterial and Protozoan Pathogens in Haemaphysalis longicornis (Acari: Ixodidae) Ticks from Free-Ranging Domestic Sheep in Hebei Province, China
Source: Pathogens. 2023 May 26;12(6):763. doi: 10.3390/pathogens12060763 (PMC10303831; doi:10.3390/pathogens12060763)
Supplement: Supplementary file 1 [file pathogens-12-00763-s001.zip]

Archive with 2 entries (2 files):
- Supplementary data.pdf
- TableS1 new2.pdf
